# Supplementary material for: Electron Bernstein waves driven by electron crescents near the electron diffusion region
Source: Nat Commun. 2020 Jan 9;11:141. doi: 10.1038/s41467-019-13920-w (PMC6952373; doi:10.1038/s41467-019-13920-w)
Supplement: Supplementary file 3 — Supplementary Data 1 [file 41467_2019_13920_MOESM3_ESM.txt]

   1.0215698e-02   1.9242714e+03   3.9929226e+03  -1.4432036e+04   5.9095254e+03
   4.4904510e-02   1.9242714e+03   3.9805459e+03  -1.2507764e+04   6.3688735e+03
   1.3647657e-01   1.9242714e+03   3.9697942e+03  -1.0583493e+04   6.9339072e+03
   3.0114748e-01   1.9242714e+03   3.9340277e+03  -8.6592213e+03   7.6057868e+03
   5.1779718e-01   1.9242714e+03   3.8991694e+03  -6.7349499e+03   8.3182281e+03
   7.3820708e-01   1.9242714e+03   3.8667153e+03  -4.8106785e+03   8.9707794e+03
   9.1647865e-01   1.9242714e+03   3.8545965e+03  -2.8864071e+03   9.4566100e+03
   1.0161592e+00   1.9242714e+03   3.8541897e+03  -9.6213571e+02   9.7125581e+03
   1.0161592e+00   1.9242714e+03   3.8541897e+03   9.6213571e+02   9.7125581e+03
   9.1647865e-01   1.9242714e+03   3.8545965e+03   2.8864071e+03   9.4566100e+03
   7.3820708e-01   1.9242714e+03   3.8667153e+03   4.8106785e+03   8.9707794e+03
   5.1779718e-01   1.9242714e+03   3.8991694e+03   6.7349499e+03   8.3182281e+03
   3.0114748e-01   1.9242714e+03   3.9340277e+03   8.6592213e+03   7.6057868e+03
   1.3647657e-01   1.9242714e+03   3.9697942e+03   1.0583493e+04   6.9339072e+03
   4.4904510e-02   1.9242714e+03   3.9805459e+03   1.2507764e+04   6.3688735e+03
   1.0215698e-02   1.9242714e+03   3.9929226e+03   1.4432036e+04   5.9095254e+03
